# Supplementary material for: Experimental Validation of Antiobesogenic and Osteoprotective Efficacy of Ginsenoside CK via Targeting Lipid and Atherosclerosis Pathways
Source: Life (Basel). 2024 Dec 31;15(1):41. doi: 10.3390/life15010041 (PMC11767077; doi:10.3390/life15010041)
Supplement: Supplementary file 1 [file life-15-00041-s001.zip]

Archive with 1 entries (1 files):
- life-3380980-supplementary.pdf
